# Supplementary material for: Skill Session on Writing Patient Assessments for Pediatric Clerkship Students
Source: MedEdPORTAL. 2020 Nov 9;16:11029. doi: 10.15766/mep_2374-8265.11029 (PMC7666838; doi:10.15766/mep_2374-8265.11029)
Supplement: Supplementary file 1 — PowerPoint Presentation.pptxInstructor Script.docxSample H&P 1.docxSample H&P 2.docxSample H&P 3.docxP-HAPEE Isolated Scoring Tool.docxAssessment Examples for Sample H&Ps.docxMedical Semantics Crossword.pdfCrossword Puzzle Answers.docx [file mep_2374-8265.11029-s001.zip]

Archive with 10 entries (10 files):
- A. PowerPoint Presentation.pptx
- B. Instructor Script.docx
- C. Sample H&P 1.docx
- D. Sample H&P 2.docx
- E. Sample H&P 3.docx
- F. P-HAPEE Isolated Scoring Tool.docx
- G. Assessment Examples for Sample H&Ps.docx
- H. Medical Semantics Crossword.pdf
- I. Crossword Puzzle Answers.docx
- _Educational_Summary_Report_11029.pdf
